# Supplementary material for: An Alzheimer’s Disease Patient-Derived Olfactory Stem Cell Model Identifies Gene Expression Changes Associated with Cognition
Source: Cells. 2022 Oct 17;11(20):3258. doi: 10.3390/cells11203258 (PMC9601087; doi:10.3390/cells11203258)
Supplement: Supplementary file 1 [file cells-11-03258-s001.zip]

Archive with 3 entries (3 files):
- Supplementary materials.pdf
- Table S3. List of the DEGs with a p-value less than 0.01.xlsx
- Table S4. List of the DEGs with a p-value less than or equal to 0.015, log2FC less than -0.4 or log2FC higher than 0.4.xlsx
