# Supplementary material for: An Alzheimer’s Disease Patient-Derived Olfactory Stem Cell Model Identifies Gene Expression Changes Associated with Cognition
Source: Cells. 2022 Oct 17;11(20):3258. doi: 10.3390/cells11203258 (PMC9601087; doi:10.3390/cells11203258)
Supplement: Supplementary file 1 [file cells-11-03258-s001.zip › Table S3. List of the DEGs with a p-value less than 0.01.xlsx]

## Sheet: AD v HC
Gene_symbol	Transcript_id	baseMean	log2FoldChange	lfcSE	stat	pvalue	padj
AKAP6	AKAP6-212	12.0627	-5.74667	1.08234	-5.3095	1.09925e-07	0.0087976
PLXNA4	PLXNA4-201	12.2947	3.34205	0.75141	4.44771	8.67909e-06	0.231538
SHROOM2	SHROOM2-202	28.1284	-2.42205	0.576429	-4.20182	2.64774e-05	0.423814
PRLR	PRLR-217	5.10199	5.24853	1.28614	4.08083	4.48752e-05	0.594064
TMEM136	TMEM136-202	188.277	0.565669	0.1463	3.8665	0.00011041	0.947649
KRT19	KRT19-201	2352.03	-2.64163	0.688498	-3.8368	0.000124646	0.947649
SEMA6D	SEMA6D-205	9.80408	5.02867	1.32177	3.8045	0.000142089	0.947649
LONRF1	LONRF1-208	70.2294	0.633236	0.170883	3.70567	0.00021083	1
PLPP3	PLPP3-201	585.111	1.67695	0.454379	3.69064	0.000223691	1
FLJ20306	FLJ20306-201	85.0602	-0.956183	0.25915	-3.68969	0.000224531	1
ZNF7	ZNF7-217	8.95995	1.58301	0.440118	3.59679	0.000322174	1
STX11	STX11-201	16.8868	-1.76778	0.494845	-3.5724	0.000353729	1
SPIN3	SPIN3-205	35.0336	0.899494	0.254134	3.53944	0.000400975	1
SORCS2	SORCS2-203	29.5926	3.00108	0.85225	3.52136	0.000429336	1
GCNA	GCNA-202	19.3378	1.12267	0.322445	3.48174	0.000498165	1
EPSTI1	EPSTI1-201	193.446	1.21421	0.351879	3.45064	0.00055925	1
ME2	ME2-214	91.6777	-0.55874	0.16304	-3.42701	0.00061027	1
ELP5	ELP5-210	20.2493	-1.46701	0.433103	-3.38722	0.00070606	1
MFAP5	MFAP5-205	31.9201	-3.15349	0.94083	-3.35182	0.000802832	1
PTPRK	PTPRK-218	373.457	0.563322	0.168636	3.34047	0.000836378	1
FAM9B	FAM9B-202	11.7273	3.0871	0.925895	3.33418	0.000855512	1
LIMCH1	LIMCH1-204	6.83381	-3.11964	0.93948	-3.3206	0.000898238	1
TMEM30B	TMEM30B-202	38.1712	-1.91629	0.57739	-3.31888	0.000903779	1
SCAMP5	SCAMP5-201	24.5623	-2.26204	0.690711	-3.27494	0.00105684	1
KISS1	KISS1-202	31.978	-2.99626	0.917314	-3.26634	0.00108946	1
PIGN	PIGN-240	18.9513	-0.972916	0.298147	-3.26321	0.00110157	1
EMC4	EMC4-211	307.51	-0.299389	0.0925023	-3.23656	0.00120981	1
SERPINF1	SERPINF1-201	721.363	0.957264	0.29634	3.23029	0.00123666	1
KLK5	KLK5-202	5.76347	5.74211	1.79327	3.20203	0.00136461	1
VDR	VDR-204	26.2629	0.948053	0.296856	3.19364	0.00140489	1
AC119674.2	AC119674.2-203	87.4444	1.49553	0.468611	3.1914	0.00141585	1
PREB	PREB-205	26.0252	-0.780712	0.244665	-3.19094	0.00141812	1
B3GALNT2	B3GALNT2-207	109.22	0.458758	0.143975	3.18637	0.00144068	1
KIF26B	KIF26B-201	130.343	1.30113	0.410381	3.17055	0.00152151	1
ZNF780A	ZNF780A-201	131.299	0.467263	0.148916	3.13776	0.00170241	1
MBD1	MBD1-204	131.921	-0.431585	0.137699	-3.13427	0.00172281	1
ALAS1	ALAS1-205	368.509	-0.290166	0.0925878	-3.13396	0.00172466	1
C11orf80	C11orf80-212	10.7841	-1.22037	0.390438	-3.12564	0.00177417	1
SPTBN2	SPTBN2-201	24.4252	-1.50821	0.482591	-3.12523	0.00177668	1
RAD51	RAD51-209	4.40173	-2.48008	0.794992	-3.11963	0.00181078	1
ZNF490	ZNF490-202	27.7112	0.828877	0.266637	3.10863	0.00187955	1
CITED4	CITED4-201	50.4407	-1.01475	0.327416	-3.09927	0.00194001	1
RFTN2	RFTN2-201	53.1045	0.79764	0.257519	3.09741	0.00195223	1
IL17RE	IL17RE-201	2.09326	-3.93242	1.27127	-3.09331	0.00197937	1
NEK10	NEK10-208	20.524	1.61243	0.525348	3.06925	0.00214596	1
EPHA4	EPHA4-207	24.3818	1.31656	0.429084	3.0683	0.0021528	1
LRAT	LRAT-201	4.76329	1.9006	0.61971	3.06691	0.00216281	1
KRT14	KRT14-201	5.70529	-4.09331	1.33698	-3.06162	0.00220146	1
TXNL4A	TXNL4A-205	70.303	-0.598639	0.196116	-3.05247	0.00226969	1
CNTNAP3	CNTNAP3-202	9.60832	3.15867	1.03493	3.05206	0.00227275	1
ALDH7A1	ALDH7A1-201	120.4	0.611057	0.200316	3.05046	0.0022849	1
AL953854.2	AL953854.2-001	3.612	3.74765	1.22932	3.04856	0.00229943	1
YBEY	YBEY-202	19.5156	0.985946	0.323761	3.04529	0.00232459	1
RASD2	RASD2-201	15.6573	-3.40465	1.11875	-3.04327	0.00234022	1
CACNA2D3	CACNA2D3-202	85.6108	-0.708518	0.232943	-3.0416	0.00235325	1
PAIP2B	PAIP2B-201	6.33735	-2.11544	0.69604	-3.03924	0.00237172	1
PHF7	PHF7-204	2.24554	-4.02923	1.32574	-3.03924	0.00237177	1
NPEPPS	NPEPPS-221	102.763	0.412284	0.135963	3.03232	0.00242681	1
ACACA	ACACA-238	65.7183	0.498846	0.166888	2.98911	0.00279794	1
KIAA1456	KIAA1456-201	26.5645	1.2983	0.435799	2.97912	0.0028908	1
TATDN3	TATDN3-201	135.741	0.521388	0.175078	2.97803	0.00290109	1
SELENOO	SELENOO-201	158.617	-0.419926	0.141296	-2.97196	0.00295903	1
ANKRD9	ANKRD9-203	26.3384	-1.12238	0.377997	-2.96927	0.00298506	1
RCN1	RCN1-206	726.17	0.339317	0.11428	2.96919	0.00298588	1
CDK16	CDK16-213	226.041	-0.478885	0.161467	-2.96584	0.0030186	1
NUP210L	NUP210L-202	1.945	-3.82247	1.28934	-2.96466	0.00303015	1
JUP	JUP-204	44.1087	-1.10546	0.374038	-2.95548	0.00312184	1
PNKP	PNKP-201	133.483	-0.323349	0.109515	-2.95255	0.00315157	1
FAM9C	FAM9C-205	18.7743	1.89465	0.64241	2.94929	0.00318506	1
HMCES	HMCES-203	212.334	-0.484627	0.16448	-2.94642	0.0032148	1
ERAP2	ERAP2-207	7.8793	2.31118	0.784729	2.9452	0.00322746	1
NSRP1	NSRP1-214	7.16058	1.36399	0.463739	2.94129	0.00326845	1
NTRK3	NTRK3-212	8.846	2.47652	0.842532	2.93938	0.00328873	1
KIAA1644	KIAA1644-201	21.9798	3.34969	1.14208	2.93297	0.00335737	1
FGGY	FGGY-221	43.3209	0.60313	0.205822	2.93035	0.00338581	1
DDX50	DDX50-204	213.316	0.340784	0.116362	2.92866	0.00340429	1
DNM3	DNM3-202	16.4585	2.38818	0.821873	2.90578	0.00366338	1
LAMA5	LAMA5-201	1320.89	-1.04903	0.362861	-2.89099	0.00384036	1
MLF1	MLF1-205	20.7377	-1.0981	0.379857	-2.89082	0.00384239	1
AGAP1	AGAP1-213	68.4146	0.539687	0.187146	2.88378	0.00392936	1
KCNH1	KCNH1-201	2.26716	4.75075	1.65461	2.87122	0.0040889	1
SARDH	SARDH-205	3.33922	4.11439	1.43415	2.86888	0.00411931	1
RNF5	RNF5-203	245.492	-0.401054	0.139852	-2.8677	0.00413465	1
EXTL3	EXTL3-201	776.239	-0.210165	0.073475	-2.86036	0.00423163	1
TOR1AIP1	TOR1AIP1-203	223.634	0.324284	0.113408	2.85946	0.00424365	1
ZNF461	ZNF461-212	4.89801	1.8033	0.630764	2.85891	0.00425101	1
TRAPPC4	TRAPPC4-205	225.402	-0.56919	0.199393	-2.85462	0.00430883	1
ZSCAN23	ZSCAN23-201	12.5208	1.45617	0.510657	2.85156	0.00435056	1
TBRG4	TBRG4-209	128.59	-0.424604	0.148982	-2.85004	0.00437134	1
CELF2	CELF2-213	3.08585	-3.9346	1.38164	-2.84777	0.00440261	1
GTPBP1	GTPBP1-211	4.25142	-1.78722	0.62818	-2.84508	0.00444007	1
FAAH	FAAH-201	1.93713	3.51821	1.24086	2.83529	0.00457848	1
DHRS7B	DHRS7B-209	32.2193	-0.645469	0.227664	-2.83518	0.00457996	1
OR10A3	OR10A3-201	3.59254	2.22159	0.784611	2.83146	0.00463367	1
ARID5A	ARID5A-203	110.032	-0.814157	0.287732	-2.82957	0.00466111	1
ANKRD54	ANKRD54-201	148.151	-0.482383	0.170546	-2.82846	0.00467721	1
STK17A	STK17A-201	928.774	-0.366819	0.129801	-2.82602	0.00471301	1
COG4	COG4-213	52.9307	-0.630948	0.223693	-2.8206	0.00479332	1
GGA2	GGA2-215	8.96694	-1.22771	0.435332	-2.82018	0.00479975	1
BRSK2	BRSK2-209	1.90868	4.27342	1.51938	2.8126	0.00491421	1
ADHFE1	ADHFE1-201	3.69463	-2.63484	0.937493	-2.81052	0.00494613	1
AKAP10	AKAP10-208	37.9579	0.65084	0.232454	2.79987	0.00511231	1
LRRC69	LRRC69-205	28.6908	1.33129	0.475635	2.79898	0.00512651	1
GSTA4	GSTA4-203	272.688	0.410661	0.146729	2.79878	0.00512964	1
DNAAF5	DNAAF5-203	25.1331	-0.717257	0.25678	-2.79327	0.00521775	1
MYOM1	MYOM1-202	5.52883	-3.77975	1.35423	-2.79106	0.0052535	1
LUZP2	LUZP2-207	12.7586	2.78326	0.999759	2.78393	0.00537046	1
LRG1	LRG1-201	10.1657	1.44731	0.5204	2.78116	0.00541652	1
CNTN1	CNTN1-202	18.099	-3.24047	1.16652	-2.7779	0.00547122	1
SIRT5	SIRT5-204	72.443	0.40473	0.145727	2.77732	0.00548089	1
PCDH9	PCDH9-201	2527.74	1.6002	0.576381	2.77629	0.00549835	1
TNIK	TNIK-209	1.93177	4.52551	1.63607	2.76609	0.00567328	1
KALRN	KALRN-201	95.3126	0.762873	0.276053	2.7635	0.00571844	1
PITX1	PITX1-201	4.55054	3.80749	1.38056	2.75792	0.00581696	1
QRICH2	QRICH2-204	1.8352	-3.83671	1.39191	-2.75644	0.0058434	1
CSNK1A1	CSNK1A1-206	484.931	0.224223	0.0816239	2.74703	0.00601377	1
HNRNPUL1	HNRNPUL1-209	2.48089	3.7131	1.35177	2.74684	0.00601721	1
UNC13A	UNC13A-206	6.46807	4.18941	1.52694	2.74367	0.00607562	1
POLR2J3	POLR2J3-212	26.2508	-1.37626	0.501978	-2.74168	0.00611264	1
MAP3K7CL	MAP3K7CL-206	66.2642	-1.10718	0.403939	-2.74096	0.00612598	1
ZNF503	ZNF503-201	184.893	0.822491	0.300393	2.73805	0.00618041	1
TCN2	TCN2-201	73.1045	0.640691	0.234461	2.73261	0.00628351	1
APBA2	APBA2-212	10.7448	2.92815	1.07217	2.73105	0.00631321	1
WDR70	WDR70-202	164.497	0.305369	0.111914	2.7286	0.00636029	1
MAEA	MAEA-211	70.5199	0.490231	0.179751	2.72728	0.00638598	1
PHF14	PHF14-202	155.984	0.357943	0.131549	2.72099	0.00650858	1
NEK3	NEK3-210	41.0945	-0.711047	0.261538	-2.71871	0.00655364	1
RALY	RALY-203	685.875	-0.252323	0.0928205	-2.7184	0.00655993	1
FLII	FLII-227	241.499	-0.338079	0.124411	-2.71745	0.00657874	1
MSL2	MSL2-203	27.4935	0.638735	0.235572	2.71143	0.00669942	1
TMEM132B	TMEM132B-206	19.0083	2.91371	1.07485	2.7108	0.00671216	1
AL353354.2	AL353354.2-201	105.124	-0.409822	0.151321	-2.70829	0.00676307	1
LRRC8B	LRRC8B-204	3.06292	-2.67824	0.990241	-2.70463	0.00683803	1
TSEN34	TSEN34-204	283.553	-0.361566	0.133928	-2.69971	0.00694008	1
IQSEC2	IQSEC2-204	13.9914	1.02814	0.38086	2.69952	0.00694396	1
SKIL	SKIL-206	225.7	0.654998	0.242688	2.69893	0.00695622	1
FBXO10	FBXO10-202	99.4427	0.401311	0.148822	2.69658	0.0070056	1
WRNIP1	WRNIP1-203	376.669	-0.22971	0.0851871	-2.69654	0.00700636	1
CLCA2	CLCA2-201	22.9379	1.76279	0.655821	2.68791	0.00718998	1
ICE2	ICE2-201	378.708	0.270036	0.100559	2.68535	0.00724548	1
ZFAND1	ZFAND1-205	11.9417	0.920674	0.343171	2.68284	0.00729995	1
ZNF226	ZNF226-213	95.0015	0.440836	0.164531	2.67935	0.00737656	1
MROH8	MROH8-201	9.55849	-1.23489	0.461528	-2.67565	0.00745852	1
PTGER3	PTGER3-209	2.04513	3.48803	1.30726	2.66819	0.00762619	1
CCND2	CCND2-202	8.79436	2.89286	1.08558	2.6648	0.00770332	1
MSH5	MSH5-219	8.23315	1.33311	0.500628	2.66287	0.00774773	1
CRISPLD1	CRISPLD1-201	3.35117	-4.71908	1.77232	-2.66266	0.00775266	1
ZNF557	ZNF557-201	85.0942	0.399041	0.149881	2.66238	0.00775899	1
RAG1	RAG1-203	3.09769	2.63855	0.992028	2.65975	0.00781985	1
TDRKH	TDRKH-213	2.92344	-2.84932	1.07172	-2.65865	0.00784555	1
MAFK	MAFK-201	387.9	-0.85393	0.322607	-2.64697	0.00812177	1
EFCAB6	EFCAB6-203	2.9311	2.59606	0.98231	2.64281	0.00822207	1
SERTAD3	SERTAD3-203	19.9597	-0.797438	0.301795	-2.64231	0.00823415	1
ZNF292	ZNF292-207	68.5075	0.468443	0.177325	2.64171	0.00824877	1
FLT4	FLT4-206	1.71305	-3.84105	1.45444	-2.64092	0.00826822	1
SLC2A8	SLC2A8-215	51.303	-0.62074	0.235343	-2.6376	0.00834943	1
PFN4	PFN4-201	1.16596	3.65727	1.38826	2.63443	0.00842777	1
ZNF131	ZNF131-220	72.9877	0.430534	0.163694	2.63012	0.00853552	1
RRAGB	RRAGB-203	35.9558	0.645567	0.245548	2.62909	0.00856135	1
MOB3B	MOB3B-201	6.18967	-3.26477	1.2421	-2.62843	0.00857788	1
PIK3R1	PIK3R1-205	131.952	0.617635	0.235259	2.62534	0.00865618	1
ARL14EP	ARL14EP-202	94.8891	0.449955	0.1716	2.62211	0.00873866	1
NFATC1	NFATC1-217	8.18544	1.76571	0.673442	2.62192	0.00874366	1
ZFP2	ZFP2-202	4.38445	1.56144	0.597632	2.61272	0.00898256	1
PTPN3	PTPN3-203	196.614	-0.556768	0.213211	-2.61134	0.0090188	1
ATP6V1G2	ATP6V1G2-207	4.1917	1.74003	0.666378	2.61118	0.00902298	1
H1FX	H1FX-201	434.655	-0.578567	0.221932	-2.60695	0.00913525	1
ZNF770	ZNF770-201	1157.69	0.26976	0.103508	2.60617	0.0091561	1
DHPS	DHPS-222	110.656	-0.387842	0.148901	-2.60471	0.00919532	1
URGCP	URGCP-205	553.463	-0.360682	0.138562	-2.60304	0.00924025	1
ZNF17	ZNF17-201	79.8883	0.369284	0.142127	2.59827	0.00936952	1
TNFRSF10A	TNFRSF10A-201	69.2152	-0.931629	0.358726	-2.59705	0.00940277	1
PLA2G6	PLA2G6-213	1.71789	3.34291	1.29169	2.58802	0.00965301	1
REC8	REC8-209	4.88053	-2.37362	0.917278	-2.58768	0.00966243	1
PLPP4	PLPP4-203	127.693	0.96765	0.374119	2.58647	0.00969633	1
MEI1	MEI1-202	3.0565	4.01594	1.55448	2.58347	0.00978127	1
DNM2	DNM2-205	804.954	-0.228372	0.0884096	-2.58312	0.00979124	1
LRRFIP2	LRRFIP2-202	711.953	-0.337679	0.130743	-2.58277	0.00980105	1

## Sheet: AD v MCI
Gene_symbol	Transcript_id	baseMean	log2FoldChange	lfcSE	stat	pvalue	padj
AKAP6	AKAP6-212	12.0627	-7.19868	1.07005	-6.72744	1.72677e-11	1.38199e-06
XPO6	XPO6-201	2632.4	-0.336095	0.068643	-4.89627	9.76734e-07	0.0231748
MYOM1	MYOM1-201	5.75554	-6.36084	1.31327	-4.84353	1.27554e-06	0.0231748
VDR	VDR-204	26.2629	1.39593	0.30334	4.60188	4.18704e-06	0.0411335
MMP2	MMP2-202	2766.62	1.99353	0.43723	4.55945	5.12876e-06	0.0411335
AKR1C2	AKR1C2-202	16.6293	5.18491	1.14262	4.53774	5.68614e-06	0.0413708
ANGPT1	ANGPT1-206	77.9058	1.82999	0.41926	4.36481	1.27234e-05	0.0565719
WISP1	WISP1-202	161.048	2.72731	0.639962	4.26168	2.02895e-05	0.0669233
C1QTNF1	C1QTNF1-206	53.4272	1.53988	0.36205	4.25323	2.10709e-05	0.0669233
CPXM2	CPXM2-204	919.193	1.16671	0.274766	4.24622	2.17411e-05	0.0669233
ADAM12	ADAM12-202	1458.13	0.816032	0.193417	4.21902	2.45368e-05	0.0727316
STX11	STX11-201	16.8868	-2.0154	0.490142	-4.11187	3.92474e-05	0.0963394
ICE2	ICE2-203	364.51	0.419446	0.102703	4.08408	4.42521e-05	0.104165
ZFP36L1	ZFP36L1-205	129.617	1.03791	0.260213	3.98867	6.64438e-05	0.128324
SORCS2	SORCS2-203	29.5926	3.3681	0.855669	3.93622	8.27757e-05	0.147218
PLPP3	PLPP3-201	585.111	1.78442	0.454312	3.92773	8.575e-05	0.149192
NUP93	NUP93-204	38.1566	-0.786194	0.203624	-3.86101	0.000112921	0.18828
FGGY	FGGY-201	50.1897	0.823764	0.216991	3.79631	0.000146867	0.239882
KCNMA1	KCNMA1-214	19.1981	1.87908	0.496977	3.78103	0.000156182	0.244357
PRLR	PRLR-217	5.10199	4.59561	1.22856	3.74064	0.000183556	0.266269
PDLIM5	PDLIM5-214	627.175	-0.651144	0.174143	-3.73914	0.00018465	0.266269
RGS5	RGS5-212	287.698	-2.39187	0.640206	-3.7361	0.000186896	0.266269
SHROOM2	SHROOM2-202	28.1284	-2.15328	0.576912	-3.73243	0.000189638	0.266269
TSGA10	TSGA10-203	4.51194	2.95793	0.796058	3.71572	0.000202624	0.272769
KRT14	KRT14-201	5.70529	-4.92036	1.32503	-3.7134	0.000204492	0.272769
KCNK2	KCNK2-205	553.631	1.21055	0.327013	3.70183	0.000214046	0.27699
SERPINF1	SERPINF1-211	303.921	1.16897	0.316181	3.69714	0.00021804	0.27699
KIF26B	KIF26B-201	130.343	1.51283	0.410479	3.68553	0.000228229	0.280608
RAD51	RAD51-209	4.40173	-2.87299	0.781401	-3.67671	0.00023626	0.280608
DPYD	DPYD-201	263.474	0.794091	0.216365	3.67014	0.000242417	0.280608
LRRC8B	LRRC8B-204	3.06292	-3.5194	0.960542	-3.66397	0.000248338	0.280608
GPNMB	GPNMB-202	316.319	1.45076	0.396019	3.66335	0.000248937	0.280608
HEXIM2	HEXIM2-207	12.4847	1.22049	0.335299	3.64002	0.000272615	0.29411
KISS1	KISS1-202	31.978	-3.29397	0.91586	-3.59659	0.000322416	0.326632
MRNIP	MRNIP-223	1.4688	4.28199	1.19605	3.58011	0.000343447	0.328928
UPP1	UPP1-209	28.9457	0.985447	0.275328	3.57918	0.000344673	0.328928
P2RX6	P2RX6-202	7.46331	3.08996	0.863418	3.57876	0.000345232	0.328928
MAP3K20	MAP3K20-201	4450.95	-0.895236	0.250588	-3.57253	0.000353543	0.332883
LCLAT1	LCLAT1-201	450.007	-0.571601	0.160589	-3.55939	0.000371714	0.341947
SLC35F5	SLC35F5-204	245.248	0.473111	0.133039	3.55619	0.000376271	0.342205
IL17RE	IL17RE-204	2.01099	-4.35003	1.23038	-3.53553	0.000406956	0.365954
HLA-C	HLA-C-204	978.031	1.14319	0.323854	3.52994	0.000415648	0.366617
NOTCH3	NOTCH3-201	1050.12	-1.78562	0.507176	-3.5207	0.000430403	0.369706
SPEF2	SPEF2-211	30.2604	1.13157	0.322835	3.50511	0.000456414	0.369706
SIRPB1	SIRPB1-206	47.6081	-0.815203	0.23265	-3.50398	0.000458354	0.369706
RCN1	RCN1-206	726.17	0.397605	0.114084	3.48521	0.000491756	0.38819
PDGFC	PDGFC-205	193.366	1.74636	0.502715	3.47385	0.000513056	0.398655
TRIM5	TRIM5-203	425.477	-0.562302	0.162602	-3.45816	0.000543887	0.41065
TPTE	TPTE-003	3.58506	-4.37135	1.26831	-3.44659	0.000567702	0.419162
CSNK1A1	CSNK1A1-206	484.931	0.276356	0.0812557	3.40106	0.000671239	0.47541
MFAP5	MFAP5-211	29.8159	-3.2721	0.963079	-3.39754	0.000679949	0.477004
SLC25A19	SLC25A19-202	24.4315	-1.06126	0.313075	-3.38978	0.000699491	0.477004
AC104452.1	AC104452.1-205	44.0884	0.604269	0.178401	3.38714	0.000706249	0.477004
RASD2	RASD2-201	15.6573	-3.77438	1.11596	-3.38218	0.000719124	0.477691
ARID5A	ARID5A-203	110.032	-0.968394	0.286614	-3.37874	0.000728178	0.477691
CHMP2A	CHMP2A-204	48.2373	0.564749	0.167529	3.37105	0.000748831	0.487245
PACSIN3	PACSIN3-210	42.476	-0.955312	0.284137	-3.36215	0.000773384	0.490846
ALAS1	ALAS1-205	368.509	-0.308554	0.0919637	-3.35517	0.000793171	0.492092
GPAA1	GPAA1-213	115.588	0.433597	0.129859	3.33899	0.000840849	0.502249
LRRFIP2	LRRFIP2-205	793.456	-0.413939	0.124139	-3.33449	0.000854571	0.502249
SLC22A15	SLC22A15-201	17.236	1.67231	0.501589	3.33402	0.000855998	0.502249
PARD6A	PARD6A-203	5.39406	-2.2229	0.666782	-3.33377	0.00085678	0.502249
PIK3R1	PIK3R1-215	54.6583	0.830479	0.249889	3.32339	0.000889289	0.515743
GLB1	GLB1-209	60.5923	0.537671	0.16287	3.30123	0.000962613	0.542348
FIBIN	FIBIN-201	129.605	1.46225	0.443681	3.29571	0.000981722	0.542348
EPB41L4A	EPB41L4A-201	29.3976	-0.838481	0.254482	-3.29486	0.000984719	0.542348
AC119674.2	AC119674.2-203	87.4444	1.54118	0.467942	3.29353	0.000989376	0.542348
TCTN1	TCTN1-204	101.054	0.756203	0.22995	3.28856	0.00100701	0.544552
PAIP2B	PAIP2B-201	6.33735	-2.26361	0.689595	-3.28252	0.00102885	0.54991
STRA6	STRA6-210	19.4907	3.18367	0.970348	3.28095	0.00103457	0.54991
LURAP1L	LURAP1L-201	51.8463	1.67131	0.509859	3.27798	0.00104553	0.54991
ACTC1	ACTC1-201	226.058	-3.52327	1.07547	-3.27603	0.00105278	0.54991
MTCP1	MTCP1-202	35.0145	0.784085	0.23956	3.27302	0.00106404	0.54991
AFF3	AFF3-210	9.73319	2.46349	0.75621	3.25768	0.00112328	0.568983
SMIM11B	SMIM11B-203	38.5029	0.754913	0.232086	3.25272	0.00114305	0.571976
CLCA2	CLCA2-201	22.9379	2.14136	0.659053	3.24914	0.00115756	0.571976
FBXL4	FBXL4-201	293.709	0.427173	0.131896	3.2387	0.00120077	0.57599
DHRS7B	DHRS7B-202	118.409	-0.635528	0.196675	-3.23136	0.00123201	0.57599
NEK10	NEK10-208	20.524	1.69036	0.523591	3.2284	0.00124485	0.57599
CSNK1D	CSNK1D-201	180.523	-0.290907	0.090202	-3.22506	0.00125946	0.57599
ZNF770	ZNF770-201	1157.69	0.333014	0.103375	3.22143	0.00127551	0.580018
EXOC6	EXOC6-206	122.268	-0.865643	0.26889	-3.21932	0.00128497	0.581016
ZNF780A	ZNF780A-201	131.299	0.474597	0.147816	3.21074	0.00132394	0.591399
LONRF2	LONRF2-201	17.7132	3.3116	1.03184	3.20941	0.0013301	0.591399
ARHGDIB	ARHGDIB-208	39.0538	-1.27765	0.399037	-3.20184	0.00136555	0.600622
LTBP2	LTBP2-202	3005.51	1.16325	0.363545	3.19975	0.00137545	0.600622
ADGRB3	ADGRB3-202	2.58188	-5.34069	1.67571	-3.18712	0.00143697	0.607021
DDR2	DDR2-204	315.231	0.447023	0.140538	3.18081	0.00146865	0.607021
ERMARD	ERMARD-204	63.2946	0.564538	0.177625	3.17826	0.00148164	0.607021
GLT8D2	GLT8D2-203	29.6368	1.16651	0.367174	3.17699	0.00148813	0.607021
NTPCR	NTPCR-202	206.79	0.394618	0.124225	3.17662	0.00149	0.607021
C3orf70	C3orf70-201	16.2192	-1.88161	0.592527	-3.17557	0.00149543	0.607021
ACAD11	ACAD11-201	310.347	0.408793	0.12883	3.17313	0.00150805	0.607021
BRINP1	BRINP1-202	10.8805	3.11115	0.981488	3.16983	0.0015253	0.607021
ADAMTS13	ADAMTS13-201	8.42692	1.93194	0.610023	3.16699	0.00154025	0.607021
SCPEP1	SCPEP1-208	48.5556	0.839295	0.265019	3.16693	0.00154059	0.607021
MINOS1-NBL1	MINOS1-NBL1-204	717.962	0.956734	0.302332	3.16452	0.00155339	0.607021
C11orf71	C11orf71-202	19.0858	1.05081	0.332546	3.15988	0.00157834	0.607021
PHTF2	PHTF2-202	1146.1	-0.394762	0.12495	-3.15936	0.00158115	0.607021
JUP	JUP-212	18.2938	-1.39662	0.442593	-3.15555	0.00160198	0.607021
NBL1	NBL1-201	197.132	0.943742	0.299077	3.15552	0.00160214	0.607021
SMIM20	SMIM20-201	140.789	0.518458	0.164549	3.15079	0.00162831	0.607021
RALY	RALY-203	685.875	-0.291143	0.0924247	-3.15006	0.00163237	0.607021
NPRL3	NPRL3-202	11.445	1.15991	0.368634	3.14652	0.00165225	0.607021
ALDH7A1	ALDH7A1-216	24.7222	0.871881	0.277112	3.14631	0.00165345	0.607021
PRSS35	PRSS35-201	10.2106	2.2971	0.731251	3.14133	0.0016818	0.614611
SPCS3	SPCS3-201	4087.87	-0.496521	0.158196	-3.13864	0.00169733	0.615702
NEPRO	NEPRO-208	233.988	0.258203	0.0825465	3.12797	0.00176017	0.622413
GSTA4	GSTA4-203	272.688	0.457432	0.146289	3.12691	0.00176657	0.622413
MAP3K9	MAP3K9-207	90.7281	-1.14741	0.367529	-3.12197	0.00179648	0.622413
RNF8	RNF8-207	58.3629	-0.685202	0.219599	-3.12024	0.00180705	0.623378
TSPAN5	TSPAN5-202	329.931	0.917241	0.294287	3.11682	0.00182811	0.625252
PTPN3	PTPN3-203	196.614	-0.659205	0.212463	-3.10268	0.00191779	0.639527
TBC1D19	TBC1D19-201	135.896	1.25702	0.406553	3.09189	0.00198887	0.657747
MOB3B	MOB3B-201	6.18967	-3.79837	1.23387	-3.07842	0.00208104	0.675354
UBXN2B	UBXN2B-201	365.537	0.373662	0.121401	3.07792	0.00208449	0.675354
MBD1	MBD1-207	8.12048	-1.52302	0.495139	-3.07594	0.00209841	0.675354
CYB561D1	CYB561D1-202	18.4341	0.960974	0.312967	3.07053	0.00213681	0.678624
DRP2	DRP2-201	12.4163	2.89678	0.943877	3.06902	0.00214761	0.678624
TSPAN11	TSPAN11-201	5.03669	4.14489	1.35145	3.067	0.00216222	0.678624
EHD1	EHD1-213	1776.67	-0.508788	0.166038	-3.06429	0.0021819	0.679372
ATF1	ATF1-203	91.8366	0.482446	0.15762	3.06081	0.00220738	0.679436
TNXB	TNXB-201	7.53743	-2.0897	0.682981	-3.05968	0.00221575	0.679436
MBP	MBP-206	78.5697	-1.66654	0.545094	-3.05735	0.00223303	0.679529
LDB2	LDB2-211	114.299	1.06551	0.349056	3.05255	0.00226906	0.680149
CCDC85B	CCDC85B-201	421.473	0.761562	0.249752	3.04927	0.00229398	0.682983
NEK11	NEK11-217	4.83515	2.60087	0.853067	3.04884	0.00229724	0.682983
ZFP37	ZFP37-202	23.919	0.975087	0.321138	3.03635	0.00239464	0.69239
SELPLG	SELPLG-202	31.5937	1.00166	0.330919	3.0269	0.00247072	0.701729
YLPM1	YLPM1-209	54.5151	0.658349	0.217588	3.02566	0.00248091	0.701729
PER3	PER3-208	100.298	0.853895	0.282419	3.02351	0.00249864	0.701729
CAST	CAST-244	2.07573	3.38698	1.12257	3.01718	0.00255139	0.705178
FAM9B	FAM9B-202	11.7273	2.73319	0.90695	3.0136	0.00258165	0.705178
APCDD1L	APCDD1L-201	169.372	2.55146	0.849718	3.00271	0.0026759	0.721079
ZKSCAN1	ZKSCAN1-203	114.123	0.475707	0.158557	3.00024	0.0026977	0.722708
FPGT	FPGT-207	13.8655	1.16971	0.389916	2.9999	0.00270072	0.722708
CARF	CARF-202	44.118	0.723982	0.241544	2.9973	0.00272378	0.722708
PIGG	PIGG-218	27.5145	0.787157	0.262679	2.99665	0.00272964	0.722708
SCIN	SCIN-209	11.2674	3.00729	1.00459	2.99353	0.00275768	0.722708
RMND5B	RMND5B-203	37.3477	-0.555007	0.18556	-2.99098	0.00278086	0.722708
C16orf62	C16orf62-216	499.871	0.219648	0.0734777	2.98932	0.00279599	0.722708
SLIT3	SLIT3-206	170.815	1.73086	0.579024	2.98928	0.00279635	0.722708
TMEM116	TMEM116-215	16.5542	1.22124	0.408769	2.98761	0.00281172	0.723485
FP15737	FP15737-201	91.7537	0.667306	0.223429	2.98666	0.00282043	0.723485
SUSD1	SUSD1-204	152.268	-0.511825	0.171567	-2.98324	0.00285217	0.726968
KRT19	KRT19-201	2352.03	-2.05034	0.688522	-2.97788	0.00290248	0.728616
NICN1	NICN1-204	37.101	0.601255	0.20214	2.97445	0.00293514	0.728616
NRP1	NRP1-209	364.76	0.882323	0.296804	2.97275	0.00295149	0.728616
TATDN3	TATDN3-203	18.7287	0.793338	0.267226	2.96879	0.00298971	0.728616
PRKAG2	PRKAG2-213	77.5089	-0.968836	0.326468	-2.96763	0.00300102	0.728616
TMEM25	TMEM25-229	12.0065	0.985787	0.332392	2.96574	0.00301956	0.728616
ACVR1	ACVR1-203	284.132	0.516919	0.174432	2.96344	0.0030422	0.728616
RNASEL	RNASEL-201	106.977	0.627188	0.211745	2.96199	0.00305657	0.728616
QRICH2	QRICH2-204	1.8352	-4.08387	1.37878	-2.96195	0.00305695	0.728616
CFAP36	CFAP36-204	125.672	0.437775	0.147982	2.9583	0.00309339	0.732306
TEF	TEF-201	140.293	0.743304	0.251673	2.95345	0.00314241	0.732306
CLMP	CLMP-201	2064.79	1.41374	0.479432	2.94877	0.00319037	0.736188
SMIM11A	SMIM11A-201	73.6374	0.562545	0.19098	2.94556	0.00322366	0.736188
TBC1D1	TBC1D1-219	616.789	-0.536104	0.182494	-2.93765	0.00330713	0.745228
ACSL1	ACSL1-205	144.476	0.491542	0.167409	2.93618	0.00332277	0.745228
FAM129A	FAM129A-202	14.1876	1.49459	0.510155	2.92968	0.00339308	0.745228
MPP7	MPP7-201	205.318	-1.16163	0.397307	-2.92376	0.00345834	0.745228
NEK1	NEK1-208	209.942	0.415433	0.142105	2.92341	0.00346216	0.745228
GCNT2	GCNT2-203	76.2046	-1.82388	0.624598	-2.92009	0.00349934	0.745228
STC1	STC1-201	1549.89	3.03244	1.03849	2.92004	0.00349982	0.745228
AL353354.2	AL353354.2-201	105.124	-0.437962	0.150026	-2.91924	0.00350881	0.745228
HS3ST3B1	HS3ST3B1-201	171.028	1.01683	0.348372	2.91879	0.00351388	0.745228
PVR	PVR-206	68.3765	-0.930512	0.319035	-2.91665	0.00353816	0.745228
MPPE1	MPPE1-214	22.8847	0.681016	0.233494	2.91663	0.00353837	0.745228
C2CD3	C2CD3-209	33.6714	-1.30585	0.448346	-2.91258	0.00358452	0.749033
COPS7B	COPS7B-223	91.2848	-0.419446	0.144514	-2.90246	0.00370246	0.752706
DCN	DCN-205	89.0159	1.38462	0.477487	2.89981	0.00373389	0.752706
GRAMD4	GRAMD4-201	97.9724	0.474114	0.163567	2.8986	0.00374839	0.752706
RNF167	RNF167-215	29.947	0.705063	0.243419	2.8965	0.00377353	0.752706
ARRDC3	ARRDC3-201	1380.46	0.67279	0.232679	2.89149	0.00383421	0.757688
TBC1D31	TBC1D31-208	10.0321	1.18371	0.409759	2.8888	0.00386714	0.76044
COLGALT2	COLGALT2-203	26.0565	-0.995846	0.344967	-2.88679	0.00389194	0.760553
CTBP1	CTBP1-206	4.50784	4.23677	1.46959	2.88296	0.00393959	0.765285
POGLUT1	POGLUT1-203	26.9747	0.789934	0.274111	2.88181	0.00395401	0.766226
PPME1	PPME1-202	2288.55	-1.32585	0.460526	-2.87898	0.00398964	0.76886
ZNF250	ZNF250-204	1.212	3.94404	1.37506	2.86828	0.00412714	0.780775
TXNL1	TXNL1-201	599.282	0.34564	0.120539	2.86746	0.00413786	0.780775
CPNE3	CPNE3-211	5.99694	1.40497	0.490461	2.8646	0.00417543	0.780775
SIRPA	SIRPA-201	814.306	-0.664623	0.232242	-2.86177	0.00421283	0.782287
ENAH	ENAH-201	756.858	-0.715575	0.250308	-2.85877	0.00425282	0.786065
LIMCH1	LIMCH1-211	6.86509	-3.06994	1.07526	-2.85506	0.00430294	0.791671
LAMB1	LAMB1-203	2176.56	0.61387	0.215493	2.84868	0.00439007	0.792018
GNG2	GNG2-213	36.303	2.26309	0.795222	2.84586	0.00442914	0.792018
MTA3	MTA3-208	11.9262	1.00306	0.352822	2.84296	0.00446972	0.792018
PBX3	PBX3-209	27.5868	0.71873	0.252968	2.84118	0.00449464	0.792018
PXK	PXK-202	208.293	0.52441	0.184633	2.84028	0.00450741	0.792018
MED23	MED23-205	621.826	0.248633	0.087547	2.83999	0.00451152	0.792018
CAPN10	CAPN10-201	77.4319	-0.427975	0.150761	-2.83876	0.00452887	0.792018
ZNF620	ZNF620-201	23.2175	-1.17018	0.412215	-2.83875	0.00452902	0.792018
SLMAP	SLMAP-210	113.382	-0.721625	0.254324	-2.83742	0.00454796	0.792018
BBS9	BBS9-206	10.5345	0.997343	0.351696	2.83581	0.00457101	0.792018
LRRK2	LRRK2-202	62.4711	0.797113	0.28115	2.83519	0.00457988	0.792018
RIMBP3C	RIMBP3C-201	23.8465	0.669326	0.236135	2.83451	0.00458964	0.792018
GNA11	GNA11-201	1804.94	-0.30012	0.105943	-2.83285	0.00461355	0.792018
PARP8	PARP8-219	108.337	0.921601	0.3254	2.83221	0.00462275	0.792018
PRMT2	PRMT2-204	318.493	0.386726	0.136607	2.83093	0.00464129	0.792018
STARD5	STARD5-202	10.9488	1.1985	0.42388	2.82745	0.00469197	0.795131
SLC39A11	SLC39A11-201	145.173	0.452543	0.160159	2.82559	0.0047194	0.795131
COA5	COA5-202	14.632	0.891785	0.316325	2.8192	0.00481432	0.795131
PCSK5	PCSK5-201	56.4353	1.16528	0.413594	2.81746	0.00484048	0.795131
TDRD3	TDRD3-202	150.914	0.452575	0.16069	2.81644	0.0048559	0.795131
SLC25A17	SLC25A17-205	34.2828	-0.72563	0.257675	-2.81607	0.00486151	0.795131
ABCC3	ABCC3-212	12.8828	1.78128	0.632724	2.81526	0.00487372	0.795131
TNC	TNC-211	4315.39	1.33748	0.475105	2.81513	0.0048758	0.795131
HUNK	HUNK-201	13.6958	-1.73061	0.616725	-2.80613	0.00501405	0.803208
LYPLA2	LYPLA2-203	162.272	-0.408824	0.145736	-2.80523	0.00502802	0.803208
TNFSF12	TNFSF12-201	63.0742	0.592094	0.211534	2.79905	0.00512536	0.807993
BNC2	BNC2-214	28.0672	0.897294	0.320579	2.79898	0.00512645	0.807993
VASH1	VASH1-201	90.7771	0.858661	0.306803	2.79874	0.00513031	0.807993
ELP5	ELP5-210	20.2493	-1.21351	0.434027	-2.79593	0.005175	0.811263
BIVM	BIVM-201	435.989	0.373691	0.133906	2.79069	0.00525959	0.814584
HHEX	HHEX-203	18.7098	-1.76968	0.634543	-2.7889	0.00528873	0.814584
BRIP1	BRIP1-201	547.014	-0.931401	0.334642	-2.78328	0.00538125	0.821452
TMEM132B	TMEM132B-206	19.0083	2.98489	1.07274	2.7825	0.00539422	0.821452
ITGA11	ITGA11-201	1390.64	1.569	0.56439	2.78	0.00543584	0.823818
MAP2K1	MAP2K1-201	1464.72	-0.586382	0.211083	-2.77797	0.00546999	0.824671
PODNL1	PODNL1-208	1.55587	3.10103	1.11834	2.77289	0.00555602	0.825692
OSR1	OSR1-201	36.4304	2.37356	0.856284	2.77193	0.00557245	0.825692
PTPRN2	PTPRN2-201	2.61153	4.06907	1.46838	2.77113	0.00558621	0.825692
BBS10	BBS10-201	153.199	0.490879	0.177186	2.77042	0.00559848	0.825692
NAP1L1	NAP1L1-203	668.431	0.276107	0.0996918	2.76961	0.00561239	0.825692
ZNF582	ZNF582-202	17.2471	0.910203	0.328829	2.76801	0.00563996	0.827207
HS3ST3A1	HS3ST3A1-201	148.484	1.31724	0.476451	2.7647	0.00569753	0.830372
CDH18	CDH18-202	13.0766	3.1424	1.138	2.76134	0.0057564	0.830372
CRISPLD1	CRISPLD1-201	3.35117	-4.87523	1.76756	-2.75816	0.00581273	0.833642
NFASC	NFASC-209	15.3395	1.27628	0.462909	2.75708	0.00583193	0.833642
NPLOC4	NPLOC4-201	1538.26	-0.186741	0.0677471	-2.75644	0.00584351	0.833642
IPO8	IPO8-208	3.88056	2.12577	0.771673	2.75475	0.00587364	0.835344
C14orf166	C14orf166-201	2387.83	-0.351819	0.12772	-2.7546	0.00587631	0.835344
PGAP1	PGAP1-203	32.033	0.808232	0.293526	2.75353	0.00589562	0.836478
PLEKHG4	PLEKHG4-211	18.457	1.09519	0.397984	2.75184	0.00592609	0.836478
TRIM41	TRIM41-203	74.5015	0.481046	0.174961	2.74946	0.00596942	0.838606
LYRM4	LYRM4-204	122.565	-0.571217	0.207784	-2.74909	0.0059761	0.838606
PRELID3A	PRELID3A-205	0.962015	-3.71492	1.35281	-2.74609	0.00603111	0.838606
BIVM-ERCC5	BIVM-ERCC5-204	730.438	0.282212	0.102787	2.74562	0.00603972	0.838606
MYCBP2	MYCBP2-212	139.334	-0.28913	0.105434	-2.74229	0.00610131	0.843361
OCIAD2	OCIAD2-206	41.7726	-0.805343	0.29395	-2.73972	0.00614909	0.846403
FAR2	FAR2-203	144.313	-0.524567	0.191539	-2.7387	0.0061683	0.846403
PDZRN3	PDZRN3-202	39.4883	0.827445	0.302171	2.73834	0.00617511	0.846403
LZIC	LZIC-201	177.5	0.378537	0.138374	2.7356	0.00622661	0.846403
ERG	ERG-207	7.7882	-3.02217	1.10488	-2.7353	0.00623239	0.846403
FGD4	FGD4-213	252.064	-1.33129	0.486762	-2.735	0.00623798	0.846403
EPHB2	EPHB2-201	16.7875	1.7339	0.633988	2.73492	0.00623961	0.846403
DLC1	DLC1-218	19.8399	0.99174	0.362656	2.73465	0.00624458	0.846403
SLC25A13	SLC25A13-202	238.292	-0.52033	0.190285	-2.73448	0.00624788	0.846403
ZYG11A	ZYG11A-203	17.5083	-2.20984	0.809276	-2.73063	0.00632127	0.85027
OLR1	OLR1-205	3.77902	-2.4543	0.8996	-2.72821	0.00636791	0.851864
ZNF175	ZNF175-202	7.00345	1.52222	0.558721	2.72447	0.00644041	0.857646
ZACN	ZACN-202	31.122	0.616447	0.226823	2.71775	0.00657284	0.859496
PEX6	PEX6-202	429.73	0.48354	0.177961	2.71711	0.00658545	0.859496
ARV1	ARV1-206	68.2195	0.479623	0.176542	2.71676	0.00659236	0.859496
STAT5B	STAT5B-202	43.6306	-0.648614	0.238885	-2.71518	0.00662408	0.859496
RAVER2	RAVER2-201	211.015	-0.729036	0.268561	-2.7146	0.00663556	0.859496
NLK	NLK-202	130.422	-0.451371	0.166281	-2.7145	0.00663753	0.859496
PCSK1	PCSK1-202	17.7952	3.16029	1.16485	2.71304	0.00666685	0.859496
RNF123	RNF123-202	183.58	-0.375177	0.13837	-2.7114	0.00669995	0.859496
TIMM23B	TIMM23B-001	327.104	-0.239006	0.0881826	-2.71035	0.00672128	0.859496
RHOU	RHOU-201	13.2607	2.29271	0.846029	2.70996	0.00672912	0.859496
FAM9C	FAM9C-205	18.7743	1.72242	0.635886	2.70869	0.006755	0.859496
MC1R	MC1R-203	22.2872	1.2666	0.467867	2.70717	0.00678586	0.860686
KCNE3	KCNE3-201	4.80302	1.661	0.614226	2.70422	0.00684646	0.861546
PPIF	PPIF-201	882.708	-0.478815	0.177178	-2.70245	0.00688307	0.862852
SLC26A10	SLC26A10-204	3.82201	-2.12062	0.78479	-2.70215	0.00688918	0.862852
AKR1C3	AKR1C3-201	83.7193	1.74807	0.647212	2.70092	0.00691471	0.864696
PROSER2	PROSER2-201	16.0055	-2.01503	0.746893	-2.69789	0.00697806	0.867856
SPATA6	SPATA6-201	12.338	0.986379	0.366034	2.69477	0.00704368	0.867856
PLD3	PLD3-221	2.86713	2.2146	0.822126	2.69375	0.00706529	0.867856
MEAF6	MEAF6-205	128.172	0.386199	0.143441	2.6924	0.00709408	0.867856
ACTB	ACTB-205	28405.3	-0.569361	0.211572	-2.6911	0.00712165	0.867856
SPTBN2	SPTBN2-201	24.4252	-1.29863	0.482849	-2.6895	0.00715581	0.867856
ERMP1	ERMP1-205	92.4143	0.994347	0.369716	2.68949	0.00715612	0.867856
TXN2	TXN2-201	247.47	0.355652	0.132258	2.68907	0.00716507	0.867856
DEPTOR	DEPTOR-201	29.8421	1.74072	0.647342	2.68903	0.00716596	0.867856
CABYR	CABYR-209	1.137	-3.40037	1.26536	-2.68727	0.00720382	0.867856
STK17B	STK17B-202	737.053	0.66569	0.24773	2.68716	0.0072063	0.867856
PHB	PHB-204	287.165	-0.341112	0.127047	-2.68493	0.00725456	0.868483
TMEM62	TMEM62-203	93.0848	-0.383686	0.142936	-2.68433	0.00726761	0.868483
COL6A3	COL6A3-202	33047.3	1.21137	0.451657	2.68206	0.00731701	0.870137
PEX12	PEX12-204	59.1651	0.533022	0.198925	2.67951	0.00737294	0.871509
RNF2	RNF2-201	120.637	0.36066	0.134766	2.67619	0.00744644	0.873347
CES2	CES2-203	40.5495	0.560165	0.209315	2.67618	0.0074467	0.873347
XAF1	XAF1-219	20.9854	1.46824	0.548886	2.67494	0.0074742	0.873347
DPF3	DPF3-210	46.5615	1.54832	0.579311	2.6727	0.00752431	0.873347
PXYLP1	PXYLP1-204	40.9412	0.796612	0.298107	2.67224	0.00753469	0.873347
LDB3	LDB3-202	42.8059	-1.80012	0.673832	-2.67147	0.00755207	0.873347
FAM24B	FAM24B-202	9.18196	-1.2834	0.480422	-2.6714	0.0075536	0.873347
CTAGE5	CTAGE5-203	55.7503	0.530759	0.198687	2.67134	0.00755494	0.873347
NID2	NID2-208	5581.54	-0.809587	0.303211	-2.67005	0.00758407	0.873347
FDPS	FDPS-220	654.425	-0.4484	0.167975	-2.66945	0.00759754	0.873641
PTGFR	PTGFR-203	402.573	0.95469	0.358342	2.66419	0.00771745	0.879971
MAML3	MAML3-202	2.07027	3.39116	1.27385	2.66214	0.00776459	0.879971
MAP3K11	MAP3K11-210	102.87	-0.450929	0.169414	-2.6617	0.00777466	0.879971
MKLN1	MKLN1-202	124.993	0.411821	0.154731	2.66153	0.00777865	0.879971
KIF16B	KIF16B-202	9.99185	-1.28081	0.481292	-2.6612	0.00778626	0.879971
RETREG1	RETREG1-206	17.0089	2.86896	1.07881	2.65937	0.00782859	0.879971
PABPC4	PABPC4-207	310.96	0.29525	0.111203	2.65506	0.00792935	0.881688
PCSK9	PCSK9-201	16.7748	-2.28489	0.860653	-2.65483	0.00793474	0.881688
SIAE	SIAE-205	472.259	0.546788	0.205986	2.65449	0.00794294	0.881688
ARFGEF1	ARFGEF1-203	452.53	0.265801	0.100193	2.65289	0.0079806	0.884642
AC005697.1	AC005697.1-201	2.30485	2.98471	1.12563	2.65159	0.00801138	0.884973
FAM49B	FAM49B-202	210.784	-0.39226	0.147935	-2.65157	0.00801192	0.884973
TAS2R1	TAS2R1-201	13.308	-2.50675	0.945456	-2.65136	0.00801676	0.884973
TNFSF13B	TNFSF13B-201	1.36911	3.88148	1.4648	2.64984	0.0080529	0.886016
DZANK1	DZANK1-209	1.18259	-3.70893	1.39986	-2.6495	0.00806112	0.886016
FAM3A	FAM3A-209	15.4147	0.806999	0.304631	2.64911	0.00807049	0.886016
NRBP1	NRBP1-205	315.344	0.277292	0.104734	2.64757	0.00810715	0.887606
SNAI2	SNAI2-201	402.964	0.805351	0.304379	2.64588	0.00814776	0.888946
KDM4C	KDM4C-203	46.9441	0.480542	0.181668	2.64516	0.00816513	0.888946
LUZP2	LUZP2-208	11.9731	-2.15979	0.816777	-2.64428	0.0081865	0.888946
CSRP1	CSRP1-206	2425	-0.370776	0.140353	-2.64175	0.00824797	0.888946
ZNF185	ZNF185-206	109.878	-0.948792	0.359239	-2.64112	0.00826326	0.888946
FLT4	FLT4-206	1.71305	-3.82712	1.44928	-2.64071	0.00827317	0.888946
SLC7A6	SLC7A6-216	860.051	-0.565569	0.214212	-2.64024	0.00828485	0.888946
MFAP2	MFAP2-201	249.466	0.72115	0.27338	2.63791	0.00834197	0.889956
SNX30	SNX30-202	26.0094	0.615064	0.233184	2.63768	0.00834758	0.889956
B9D1	B9D1-209	33.0688	0.590042	0.22377	2.63682	0.00836873	0.889956
TCEA1	TCEA1-203	166.565	0.389696	0.147843	2.63587	0.00839213	0.889956
STRN4	STRN4-202	554.354	-0.310987	0.117983	-2.63585	0.00839262	0.889956
ZBTB38	ZBTB38-211	128.53	0.493067	0.18707	2.63574	0.0083955	0.889956
SHISA5	SHISA5-207	2.38181	2.08151	0.791497	2.62984	0.00854255	0.900075
GANC	GANC-204	26.0226	0.58621	0.223031	2.62837	0.00857942	0.900232
C11orf70	C11orf70-201	32.7424	0.643049	0.2448	2.62683	0.00861834	0.900232
GALNT1	GALNT1-201	2368.82	-0.585314	0.222961	-2.62518	0.0086602	0.900232
SHROOM3	SHROOM3-201	890.602	-1.16329	0.443304	-2.62414	0.00868684	0.90173
TMEM184A	TMEM184A-201	92.0453	-0.842055	0.321009	-2.62315	0.008712	0.902226
XPC	XPC-201	577.472	0.464923	0.177283	2.62249	0.00872897	0.902226
LGALS3	LGALS3-204	596.11	0.503594	0.192136	2.62103	0.00876646	0.902226
TRAF4	TRAF4-217	51.1016	-0.596314	0.227561	-2.62046	0.00878116	0.902226
ELFN2	ELFN2-207	20.4413	5.87839	2.24457	2.61894	0.00882023	0.902226
MTHFD2L	MTHFD2L-203	60.5928	1.774	0.677867	2.61703	0.00886975	0.902226
KLC1	KLC1-204	249.57	-0.389487	0.148834	-2.61692	0.00887268	0.902226
MYO5B	MYO5B-207	1.87379	-3.19734	1.22205	-2.61637	0.00888701	0.902226
PACSIN2	PACSIN2-211	12.2034	0.939453	0.359146	2.6158	0.00890189	0.902226
MAN1B1	MAN1B1-212	83.1086	0.445917	0.170523	2.615	0.00892274	0.902226
MAX	MAX-207	51.9064	0.481731	0.18423	2.61483	0.00892707	0.902226
FECH	FECH-207	56.3853	0.43393	0.166068	2.61296	0.00897606	0.902226
ADAP1	ADAP1-206	2.59364	-2.78539	1.06616	-2.61256	0.00898675	0.902226
CTSB	CTSB-215	33.4338	0.66293	0.253916	2.61082	0.00903243	0.902487
CCDC91	CCDC91-221	140.381	0.348558	0.133648	2.60802	0.00910666	0.905383
CEP131	CEP131-205	21.7831	-0.82169	0.315491	-2.60448	0.00920139	0.911129
URGCP	URGCP-205	553.463	-0.359993	0.138289	-2.60319	0.00923606	0.911129
MAFK	MAFK-201	387.9	-0.83886	0.32246	-2.60144	0.00928346	0.911129
CRACR2B	CRACR2B-202	1.46521	4.37415	1.68162	2.60115	0.0092912	0.911129
AGA	AGA-201	412.23	-0.880291	0.338464	-2.60084	0.0092995	0.911129
FOSB	FOSB-211	9.73115	1.8524	0.712248	2.60079	0.00930106	0.911129
CTNNAL1	CTNNAL1-202	849.098	0.529683	0.203989	2.59662	0.00941448	0.911835
DDX50	DDX50-206	519.159	0.236589	0.0911224	2.59639	0.00942098	0.911835
SLC25A45	SLC25A45-205	2.11963	2.44473	0.942446	2.59403	0.00948593	0.911835
TBX3	TBX3-202	1157.08	0.854139	0.32945	2.59262	0.00952475	0.911835
PHLDB2	PHLDB2-209	1190.84	0.316378	0.122086	2.59144	0.00955747	0.912186
C8orf4	C8orf4-201	398.745	-1.59995	0.61744	-2.59126	0.00956261	0.912186
MRPL34	MRPL34-202	88.9045	0.424908	0.164141	2.58867	0.00963468	0.912267
ANKS1A	ANKS1A-201	251.644	-0.361158	0.139551	-2.588	0.00965358	0.912267
NFATC2IP	NFATC2IP-203	156.641	-0.398878	0.154177	-2.58714	0.00967755	0.912267
NAV3	NAV3-215	1272.19	-0.763535	0.29515	-2.58694	0.00968329	0.912267
IFI44L	IFI44L-201	27.3463	3.59282	1.38969	2.58534	0.00972822	0.912267
ELF2	ELF2-205	84.5676	0.463222	0.179281	2.58377	0.00977264	0.913491
USP32	USP32-209	53.2703	0.497128	0.19245	2.58315	0.00979037	0.913491
NPTXR	NPTXR-201	29.7299	1.66023	0.643251	2.581	0.00985158	0.915144
C1orf159	C1orf159-205	13.8371	-0.838038	0.324913	-2.57927	0.00990091	0.915144
REST	REST-209	158.193	0.330956	0.128326	2.57902	0.00990811	0.915144
ERCC2	ERCC2-204	836.144	-0.410534	0.159243	-2.57804	0.00993639	0.915144
ATG13	ATG13-218	92.2921	-0.393093	0.152482	-2.57797	0.00993825	0.915144
NFIX	NFIX-202	782.434	0.618687	0.240119	2.57659	0.0099781	0.916318
SHQ1	SHQ1-203	325.853	-0.485755	0.188546	-2.57632	0.00998579	0.916318

## Sheet: MCI v HC
Gene_symbol	Transcript_id	baseMean	log2FoldChange	lfcSE	stat	pvalue	padj
LUZP2	LUZP2-207	12.7586	4.61925	0.984236	4.69324	2.68917e-06	0.182031
C3orf70	C3orf70-201	16.2192	2.55762	0.615509	4.15529	3.24872e-05	0.653844
HUNK	HUNK-201	13.6958	2.71353	0.653241	4.15395	3.26787e-05	0.653844
TMEM120A	TMEM120A-214	117.713	-0.546312	0.143955	-3.79502	0.000147633	1
ADGRL3	ADGRL3-215	3.48754	5.51509	1.51426	3.6421	0.000270427	1
UPP1	UPP1-209	28.9457	-1.00538	0.276731	-3.63304	0.000280101	1
PCDH1	PCDH1-201	10.5822	3.20121	0.889965	3.597	0.000321905	1
CPXM2	CPXM2-204	919.193	-0.986441	0.274907	-3.58827	0.000332879	1
EPSTI1	EPSTI1-201	193.446	1.26053	0.351777	3.58332	0.000339255	1
HEXIM2	HEXIM2-207	12.4847	-1.17289	0.33898	-3.46005	0.000540073	1
ID4	ID4-201	124.814	1.80666	0.535268	3.37524	0.000737506	1
WNK3	WNK3-201	71.194	1.02043	0.303984	3.35687	0.000788308	1
LNP1	LNP1-202	10.0476	-1.54354	0.459857	-3.35655	0.000789202	1
ZFP36L1	ZFP36L1-205	129.617	-0.87549	0.261194	-3.35188	0.000802661	1
C1QTNF1	C1QTNF1-204	76.385	-1.23119	0.372727	-3.30318	0.00095594	1
PLXNA4	PLXNA4-201	12.2947	2.49584	0.759214	3.2874	0.00101119	1
FAM124A	FAM124A-202	8.54273	2.67254	0.81662	3.27269	0.00106531	1
TEX264	TEX264-208	91.444	-0.479334	0.147088	-3.25883	0.00111873	1
ENPP2	ENPP2-207	404.33	-3.21833	0.98984	-3.25136	0.00114854	1
NEK11	NEK11-208	18.1894	-1.48266	0.458939	-3.23062	0.00123521	1
CNTNAP3	CNTNAP3-202	9.60832	3.3096	1.03345	3.20248	0.00136248	1
ERN1	ERN1-208	9.77062	-1.59795	0.49921	-3.20096	0.00136971	1
SLMAP	SLMAP-210	113.382	0.816261	0.255619	3.19327	0.0014067	1
DUSP10	DUSP10-203	15.5681	-2.17618	0.682131	-3.19027	0.00142139	1
SLC2A14	SLC2A14-213	29.1927	-0.883645	0.277106	-3.18883	0.0014285	1
SEMA6D	SEMA6D-205	9.80408	4.20852	1.32697	3.17152	0.00151643	1
CFAP36	CFAP36-204	125.672	-0.470936	0.148603	-3.16909	0.00152915	1
FOS	FOS-201	96.6406	-1.25068	0.395015	-3.16615	0.00154473	1
YLPM1	YLPM1-209	54.5151	-0.688188	0.218542	-3.149	0.00163832	1
XPO6	XPO6-208	2510.89	0.22045	0.0703066	3.13555	0.00171535	1
FIBIN	FIBIN-201	129.605	-1.39011	0.444083	-3.1303	0.00174627	1
ATRX	ATRX-209	40.9896	-0.64515	0.208235	-3.09818	0.00194713	1
DZIP1	DZIP1-204	512.316	-0.421184	0.136025	-3.09637	0.00195907	1
CRYBG1	CRYBG1-202	34.4695	-2.94443	0.959365	-3.06914	0.00214675	1
CTSL	CTSL-202	355.532	-1.23888	0.40479	-3.06055	0.00220932	1
ANO3	ANO3-201	8.17136	4.32111	1.41835	3.04657	0.00231468	1
FHOD3	FHOD3-203	31.2631	-1.45614	0.479657	-3.03579	0.00239905	1
DUSP6	DUSP6-202	160.272	-2.49151	0.823203	-3.02661	0.00247316	1
ADAMTS2	ADAMTS2-203	57.8668	0.828492	0.276072	3.001	0.00269097	1
PEX6	PEX6-201	307.278	-0.537902	0.179309	-2.99986	0.00270104	1
ANPEP	ANPEP-201	1582.4	-1.74601	0.582977	-2.995	0.00274449	1
KCNMA1	KCNMA1-271	17.7396	-1.60139	0.535143	-2.99245	0.00276748	1
PNKP	PNKP-201	133.483	-0.326501	0.10929	-2.98749	0.00281279	1
OBSCN	OBSCN-207	32.9111	1.2705	0.4255	2.9859	0.00282742	1
HIST4H4	HIST4H4-201	522.036	0.692205	0.232194	2.98115	0.00287164	1
ZNF254	ZNF254-205	6.27394	1.54589	0.518569	2.98107	0.00287241	1
LRRC49	LRRC49-222	47.3754	-0.812017	0.272438	-2.98055	0.00287728	1
FAM228B	FAM228B-206	3.63222	-2.56886	0.864751	-2.97063	0.00297189	1
AKR1C2	AKR1C2-202	16.6293	-3.42261	1.15359	-2.96691	0.0030081	1
ZNF446	ZNF446-201	41.4823	-0.538859	0.181647	-2.96652	0.00301192	1
AL603965.1	AL603965.1-201	10.6076	1.35549	0.46023	2.94525	0.00322698	1
DTX2	DTX2-207	1.7018	-3.59712	1.22546	-2.93531	0.00333212	1
HS3ST3A1	HS3ST3A1-201	148.484	-1.398	0.476564	-2.9335	0.0033516	1
COLGALT2	COLGALT2-201	35.4079	0.95562	0.326352	2.92818	0.00340949	1
PBX3	PBX3-205	58.3606	-0.479822	0.164408	-2.91849	0.00351728	1
AC015688.5	AC015688.5-201	7.70734	1.55125	0.53159	2.91812	0.00352145	1
MMP14	MMP14-206	377.724	-0.529033	0.181651	-2.91236	0.00358712	1
PCDHGB5	PCDHGB5-201	271.742	-0.914391	0.314458	-2.90783	0.0036395	1
TMUB2	TMUB2-211	35.7292	-0.609126	0.209747	-2.90411	0.00368303	1
L3HYPDH	L3HYPDH-201	150.213	0.513188	0.176749	2.90348	0.00369042	1
KCNN4	KCNN4-201	34.5758	-2.58598	0.890706	-2.9033	0.00369257	1
MINOS1-NBL1	MINOS1-NBL1-204	717.962	-0.87799	0.302449	-2.90293	0.00369687	1
NBL1	NBL1-201	197.132	-0.869407	0.299494	-2.90292	0.00369698	1
UNC13A	UNC13A-204	6.5967	4.41688	1.52254	2.901	0.0037198	1
MEX3B	MEX3B-201	65.368	1.17305	0.404389	2.9008	0.00372217	1
EGR1	EGR1-201	495.105	-1.45156	0.502165	-2.8906	0.00384502	1
ZNF320	ZNF320-208	11.749	-1.16075	0.401575	-2.89049	0.00384645	1
ENPP1	ENPP1-204	754.924	-0.963491	0.333412	-2.88979	0.003855	1
AP1G2	AP1G2-208	9.71604	1.30583	0.452484	2.88591	0.0039028	1
R3HCC1	R3HCC1-207	93.9046	-0.491451	0.170512	-2.88221	0.00394895	1
MMP2	MMP2-205	208.677	-1.22966	0.426649	-2.88214	0.00394986	1
C15orf38-AP3S2	C15orf38-AP3S2-201	397.835	-0.309055	0.107678	-2.87016	0.00410263	1
DDR2	DDR2-204	315.231	-0.404199	0.141031	-2.86603	0.00415653	1
METTL7A	METTL7A-204	29.843	-2.12548	0.742322	-2.86329	0.00419263	1
KLK5	KLK5-202	5.76347	5.13724	1.79778	2.85755	0.00426922	1
TEF	TEF-201	140.293	-0.720332	0.252218	-2.85599	0.00429027	1
ZEB2	ZEB2-215	50.6455	1.11442	0.392149	2.84182	0.00448568	1
RFLNA	RFLNA-203	66.34	-1.92757	0.679053	-2.83862	0.00453094	1
ZNF185	ZNF185-204	132.411	1.00381	0.35453	2.83137	0.00463498	1
GBP4	GBP4-201	54.3935	0.952934	0.337305	2.82514	0.00472594	1
COL10A1	COL10A1-201	20.8239	-3.05416	1.08161	-2.82373	0.00474684	1
ZEB1	ZEB1-204	1052.27	-0.531475	0.188392	-2.82112	0.00478565	1
SPTB	SPTB-204	1.9228	4.49614	1.60065	2.80894	0.00497045	1
ABCD4	ABCD4-206	8.02448	1.46005	0.520577	2.80467	0.00503688	1
NTAN1	NTAN1-201	296.818	-0.522918	0.186858	-2.79848	0.00513435	1
EPOR	EPOR-202	16.2264	-1.01096	0.36131	-2.79804	0.00514135	1
GTF2E1	GTF2E1-204	18.3855	0.877303	0.314502	2.7895	0.0052789	1
TRAPPC4	TRAPPC4-205	225.402	-0.555563	0.19927	-2.78798	0.00530373	1
P2RX6	P2RX6-201	5.22711	-2.49621	0.899969	-2.77366	0.00554288	1
LAMB1	LAMB1-204	4374.83	-0.576761	0.208042	-2.77233	0.00556561	1
TMEM158	TMEM158-201	266.927	-1.64993	0.596342	-2.76675	0.00566177	1
RHBDD2	RHBDD2-203	178.047	-0.391915	0.141687	-2.76606	0.00567386	1
TCTN1	TCTN1-227	1.08652	-3.55739	1.28922	-2.75933	0.00579203	1
TMEM119	TMEM119-201	278.87	-3.06279	1.11	-2.75927	0.00579304	1
MYOM1	MYOM1-203	4.89177	3.23913	1.1757	2.75505	0.00586832	1
SBSPON	SBSPON-201	4.07567	1.89098	0.686764	2.75346	0.00589683	1
GCNT2	GCNT2-216	33.6442	1.79583	0.653025	2.75002	0.00595916	1
PDLIM5	PDLIM5-214	627.175	0.477994	0.174119	2.74521	0.00604715	1
TTC9C	TTC9C-203	38.3374	-0.712251	0.259655	-2.74307	0.00608678	1
LNX2	LNX2-201	132.457	0.477801	0.174223	2.74246	0.00609804	1
FMO4	FMO4-201	9.49027	1.67626	0.612316	2.73757	0.00618954	1
TMEM116	TMEM116-215	16.5542	-1.1281	0.412173	-2.73695	0.00620113	1
KIAA1551	KIAA1551-202	59.9334	-0.552097	0.202067	-2.73225	0.00629027	1
AP1S3	AP1S3-208	37.3749	1.09255	0.400015	2.73127	0.00630913	1
AKAP12	AKAP12-201	8701.94	0.940941	0.345235	2.7255	0.00642033	1
SLC35F5	SLC35F5-204	245.248	-0.363008	0.133925	-2.71053	0.00671752	1
STRA6	STRA6-210	19.4907	-2.63126	0.973783	-2.7021	0.00689036	1
WARS	WARS-236	26.7461	-0.76357	0.282979	-2.69833	0.00696892	1
TNFSF12	TNFSF12-201	63.0742	-0.573824	0.212813	-2.69638	0.00700985	1
RNF167	RNF167-201	258.74	-0.549313	0.203736	-2.69619	0.00701367	1
IPO5	IPO5-205	186.713	0.343261	0.127402	2.69431	0.00705344	1
ARHGEF33	ARHGEF33-202	2.45174	-3.49989	1.30164	-2.68882	0.00717042	1
ENTPD1	ENTPD1-205	118.235	1.41564	0.526494	2.6888	0.00717095	1
RGS3	RGS3-205	356.045	-0.494299	0.184228	-2.68308	0.00729469	1
FMN2	FMN2-207	275.825	0.660022	0.24642	2.67845	0.00739646	1
APBA2	APBA2-212	10.7448	2.87056	1.07239	2.67678	0.00743326	1
MDH2	MDH2-205	25.9085	-0.75547	0.282244	-2.67665	0.00743612	1
SNPH	SNPH-201	225.45	-0.441859	0.165187	-2.6749	0.00747505	1
PABPC4	PABPC4-207	310.96	-0.298037	0.111671	-2.66889	0.0076103	1
MTRNR2L4	MTRNR2L4-201	12.1817	-2.31883	0.870085	-2.66506	0.00769746	1
AL591684.1	AL591684.1-201	10.6048	1.21116	0.454944	2.66222	0.00776277	1
ANXA8	ANXA8-202	10.6048	1.21116	0.454944	2.66222	0.00776281	1
PER3	PER3-209	98.0607	-0.745127	0.280591	-2.65556	0.00791765	1
RIN1	RIN1-205	129.003	-1.18138	0.445437	-2.65219	0.00799724	1
DCN	DCN-209	10.0829	-1.93564	0.73018	-2.65091	0.00802741	1
PDGFC	PDGFC-205	193.366	-1.33363	0.503305	-2.64974	0.00805546	1
CEL	CEL-201	1.08691	-3.97201	1.49988	-2.64822	0.00809172	1
PHYKPL	PHYKPL-215	8.81441	1.26841	0.479484	2.64537	0.00816024	1
GAS2L1	GAS2L1-202	34.6073	-0.753311	0.284792	-2.64513	0.00816595	1
TMEM136	TMEM136-204	161.2	0.455532	0.172297	2.64387	0.00819635	1
C3orf52	C3orf52-201	86.1496	0.628226	0.237741	2.64248	0.00823008	1
CORO6	CORO6-211	5.6846	1.72492	0.65277	2.64246	0.00823053	1
TNFRSF11B	TNFRSF11B-202	1168.72	-0.863097	0.327052	-2.63902	0.00831455	1
PTPN4	PTPN4-202	7.69763	-1.31319	0.497738	-2.63831	0.00833202	1
RBP7	RBP7-202	8.28719	1.42463	0.540356	2.63647	0.0083774	1
TMEM53	TMEM53-206	3.16308	-2.34566	0.889987	-2.63561	0.0083985	1
CCDC85B	CCDC85B-201	421.473	-0.658357	0.250026	-2.63315	0.00845964	1
NTPCR	NTPCR-202	206.79	-0.329319	0.125135	-2.6317	0.00849579	1
TRIM17	TRIM17-203	5.67372	2.615	0.994208	2.63023	0.00853276	1
HEY1	HEY1-202	7.08044	1.80401	0.686015	2.62969	0.00854633	1
CD68	CD68-202	123.685	-1.43725	0.547946	-2.62297	0.00871658	1
ZNF117	ZNF117-201	65.9237	0.625871	0.238763	2.62131	0.00875933	1
NMRAL1	NMRAL1-211	68.093	-0.420505	0.160801	-2.61507	0.00892101	1
PIGT	PIGT-204	1.42807	3.51197	1.34322	2.61459	0.00893359	1
C11orf71	C11orf71-202	19.0858	-0.880577	0.337325	-2.61047	0.00904168	1
C5orf56	C5orf56-204	3.11753	-2.12133	0.813089	-2.60898	0.00908129	1
PPHLN1	PPHLN1-209	46.7932	-0.517735	0.198783	-2.60453	0.00920013	1
STARD5	STARD5-202	10.9488	-1.11528	0.428315	-2.60388	0.00921763	1
INPP5A	INPP5A-205	93.3307	0.471296	0.181324	2.59919	0.00934428	1
MMRN2	MMRN2-202	7.34939	-1.9559	0.753372	-2.59619	0.00942631	1
FAM98C	FAM98C-201	28.8145	-0.580038	0.223955	-2.58997	0.00959832	1
THTPA	THTPA-204	12.2518	-0.887769	0.343212	-2.58665	0.00969137	1
PHF21A	PHF21A-216	2.47025	2.76951	1.07101	2.58588	0.0097132	1
ZNF251	ZNF251-201	97.1669	-0.412621	0.15989	-2.58065	0.00986147	1
HHIP	HHIP-202	6.14473	3.28156	1.27251	2.57881	0.00991425	1
AKR1E2	AKR1E2-212	3.51022	-2.42608	0.940777	-2.5788	0.00991437	1
